# Supplementary material for: Human Leukocyte Antigen alleles associated with Myalgic Encephalomyelitis/Chronic Fatigue Syndrome (ME/CFS)
Source: Sci Rep. 2020 Mar 24;10:5267. doi: 10.1038/s41598-020-62157-x (PMC7093502; doi:10.1038/s41598-020-62157-x)
Supplement: Supplementary file 1 — Supplementary table 1. [file 41598_2020_62157_MOESM1_ESM.xlsx]

## Sheet: Table S1
Supplementary information for: "Human Leukocyte Antigen alleles associated with Myalgic Encephalomyelitis/Chronic Fatigue Syndrome (ME/CFS)". Authors: Asgeir Lande*, Øystein Fluge, Elin B. Strand, Siri T. Flåm, Daysi D. Sosa, Olav Mella, Torstein Egeland, Ola D. Saugstad, Benedicte A. Lie, Marte K. Viken. * Correspondence: Asgeir Lande, asgeir.lande@medisin.uio.no
Table S1 Hardy-Weinberg Equilibrium parameters for 6 HLA loci at 2nd field resolution among a) 426 ME/CFS patients, and b) 4511 healthy controls
a)	Locus	Obs Het	Exp Het	P-HWE
	HLA-A	346	349.9	0.83
	HLA-C	390	381.17	0.65
	HLA-B	393	389.6	0.86
	HLA-DRB1	379	382.4	0.86
	HLA-DQB1	377	375	0.92
	HLA-DPB1	317	312	0.78
b)	Locus	Obs Het	Exp Het	P-HWE
	HLA-A	3724	3751.7	0.65
	HLA-C	4043	4034	0.89
	HLA-B	4114	4126.8	0.84
	HLA-DRB1	4121	4096.9	0.71
	HLA-DQB1	3966	3936.7	0.64
	HLA-DPB1	3394	3409.9	0.79
Obs Het: Observed Heterozygosity; Exp Het: Expected Heterozygosity; P-HWE: p-value for Hardy-Weinberg Equilibrium deviation.
