# Supplementary material for: Human Leukocyte Antigen alleles associated with Myalgic Encephalomyelitis/Chronic Fatigue Syndrome (ME/CFS)
Source: Sci Rep. 2020 Mar 24;10:5267. doi: 10.1038/s41598-020-62157-x (PMC7093502; doi:10.1038/s41598-020-62157-x)
Supplement: Supplementary file 2 — Supplementary table 2. [file 41598_2020_62157_MOESM2_ESM.xlsx]

## Sheet: HLA Class I
Supplementary information for: "Human Leukocyte Antigen alleles associated with Myalgic Encephalomyelitis/Chronic Fatigue Syndrome (ME/CFS)". Authors: Asgeir Lande*, Øystein Fluge, Elin B. Strand, Siri T. Flåm, Daysi D. Sosa, Olav Mella, Torstein Egeland, Ola D. Saugstad, Benedicte A. Lie, Marte K. Viken. * Correspondence: Asgeir Lande, asgeir.lande@medisin.uio.no
Table S2
Allele count and frequency for all detected HLA alleles among patients and controls. HLA Class I and Class II loci are listed in separate tabs
		ME/CFS patients		Controls
Locus	Allele	Allele count	Allele frequency	Allele count	Allele frequency
HLA-A	01:01	117	0.13732	1433	0.1588
	01:02	0	0	2	0.0002
	02:01	293	0.3439	2889	0.3202
	02:02	0	0	3	0.0003
	02:05	6	0.00704	61	0.0068
	02:06	5	0.00587	12	0.0013
	02:07	0	0	4	0.0004
	02:08	0	0	1	0.0001
	02:17	0	0	1	0.0001
	02:20	0	0	1	0.0001
	02:118	0	0	1	0.0001
	02:474	0	0	1	0.0001
	02:581	0	0	2	0.0002
	03:01	137	0.1608	1401	0.1553
	03:02	0	0	7	0.0008
	03:17	0	0	1	0.0001
	03:56	0	0	1	0.0001
	03:62	0	0	1	0.0001
	03:201	0	0	1	0.0001
	11:01	46	0.05399	547	0.0606
	23:01	12	0.01408	121	0.0134
	23:06	0	0	1	0.0001
	24:02	74	0.08685	772	0.0856
	24:03	4	0.00469	13	0.0014
	24:07	0	0	3	0.0003
	25:01	26	0.03052	222	0.0246
	25:11	0	0	1	0.0001
	26:01	14	0.01643	147	0.0163
	26:08	2	0.00235	10	0.0011
	29:01	4	0.00469	7	0.0008
	29:02	21	0.02465	181	0.0201
	30:01	2	0.00235	56	0.0062
	30:02	4	0.00469	27	0.003
	30:04	0	0	9	0.001
	31:01	24	0.02817	301	0.0334
	31:08	0	0	1	0.0001
	32:01	18	0.02113	300	0.0333
	32:63	0	0	1	0.0001
	33:01	1	0.00117	31	0.0034
	33:03	1	0.00117	19	0.0021
	34:01	0	0	2	0.0002
	34:02	1	0.00117	1	0.0001
	66:01	2	0.00235	30	0.0033
	68:01	35	0.04108	365	0.0405
	68:02	2	0.00235	22	0.0024
	68:35	0	0	1	0.0001
	69:01	1	0.00117	4	0.0004
	74:01	0	0	1	0.0001
	74:03	0	0	2	0.0002
	74:05	0	0	1	0.0001
	Total	852	0.99998	9022	0.9996
HLA-C	01:02	31	0.03638	393	0.0436
	02:02	36	0.04225	457	0.0507
	02:10	0	0	4	0.0004
	03:02	2	0.00235	18	0.002
	03:03	50	0.05869	559	0.062
	03:04	126	0.14789	1380	0.153
	03:05	0	0	2	0.0002
	03:14	2	0.00235	3	0.0003
	03:220	0	0	2	0.0002
	04:01	80	0.0939	782	0.0867
	04:03	0	0	2	0.0002
	04:15	0	0	2	0.0002
	04:09N	1	0.00117	0	0
	05:01	88	0.10329	792	0.0878
	05:09	0	0	1	0.0001
	06:02	56	0.06573	549	0.0609
	06:26	0	0	1	0.0001
	07:01	111	0.13028	1383	0.1533
	07:02	154	0.18075	1540	0.1707
	07:04	33	0.03873	172	0.0191
	07:21	0	0	4	0.0004
	07:24	1	0.00117	3	0.0003
	07:36	0	0	1	0.0001
	07:51	0	0	3	0.0003
	07:124	0	0	1	0.0001
	07:212	0	0	1	0.0001
	07:XX	0	0	1	0.0001
	08:01	2	0.00235	19	0.0021
	08:02	12	0.01408	193	0.0214
	12:02	0	0	20	0.0022
	12:03	25	0.02934	265	0.0294
	14:02	3	0.00352	67	0.0074
	15:02	16	0.01878	147	0.0163
	15:04	0	0	5	0.0006
	15:05	1	0.00117	5	0.0006
	15:06	0	0	2	0.0002
	15:11	0	0	3	0.0003
	16:01	17	0.01995	193	0.0214
	16:02	3	0.00352	8	0.0009
	16:04	0	0	1	0.0001
	17:01	2	0.00235	35	0.0039
	18:01	0	0	3	0.0003
	Total	852	0.99999	9022	1
HLA-B	07:02	138	0.16197	1433	0.1588
	07:04	2	0.00235	3	0.0003
	07:05	1	0.00117	5	0.0006
	07:31	0	0	1	0.0001
	08:01	83	0.09742	1146	0.127
	08:04	1	0.00117	4	0.0004
	08:26	0	0	1	0.0001
	13:01	0	0	1	0.0001
	13:02	6	0.00704	95	0.0105
	14:01	7	0.00822	94	0.0104
	14:02	6	0.00704	102	0.0113
	15:01	75	0.08803	908	0.1006
	15:02	0	0	3	0.0003
	15:03	1	0.00117	5	0.0006
	15:07	2	0.00235	15	0.0017
	15:13	0	0	1	0.0001
	15:16	0	0	4	0.0004
	15:17	1	0.00117	5	0.0006
	15:18	1	0.00117	9	0.001
	15:21	0	0	1	0.0001
	15:24	0	0	1	0.0001
	15:25	0	0	1	0.0001
	15:39	0	0	1	0.0001
	15:110	0	0	1	0.0001
	15:363	0	0	1	0.0001
	18:01	34	0.03991	330	0.0366
	18:03	0	0	1	0.0001
	27:02	1	0.00117	18	0.002
	27:05	42	0.0493	525	0.0582
	35:01	53	0.06221	543	0.0602
	35:02	1	0.00117	11	0.0012
	35:03	7	0.00822	70	0.0078
	35:08	3	0.00352	13	0.0014
	35:10	0	0	1	0.0001
	35:17	0	0	1	0.0001
	35:XX	0	0	1	0.0001
	37:01	9	0.01056	122	0.0135
	38:01	5	0.00587	50	0.0055
	39:01	4	0.00469	55	0.0061
	39:05	0	0	2	0.0002
	39:06	7	0.00822	65	0.0072
	39:24	0	0	1	0.0001
	40:01	97	0.11385	940	0.1042
	40:02	11	0.01291	161	0.0179
	40:06	0	0	3	0.0003
	40:94	0	0	1	0.0001
	41:01	0	0	9	0.001
	41:02	1	0.00117	23	0.0026
	42:02	0	0	3	0.0003
	44:02	105	0.12324	904	0.1002
	44:03	27	0.03169	289	0.032
	44:04	0	0	1	0.0001
	44:05	1	0.00117	8	0.0009
	44:08	0	0	1	0.0001
	44:XX	0	0	1	0.0001
	45:01	6	0.00704	41	0.0045
	46:01	0	0	5	0.0006
	47:01	3	0.00352	24	0.0027
	48:01	2	0.00235	13	0.0014
	49:01	9	0.01056	110	0.0122
	50:01	3	0.00352	29	0.0032
	50:02	0	0	4	0.0004
	51:01	36	0.04225	309	0.0343
	51:05	0	0	2	0.0002
	51:08	1	0.00117	3	0.0003
	51:09	0	0	1	0.0001
	52:01	0	0	22	0.0024
	53:01	1	0.00117	12	0.0013
	54:01	0	0	2	0.0002
	55:01	12	0.01408	105	0.0116
	55:02	0	0	1	0.0001
	56:01	3	0.00352	47	0.0052
	57:01	39	0.04577	259	0.0287
	57:02	0	0	4	0.0004
	58:01	5	0.00587	31	0.0034
	58:02	0	0	1	0.0001
	73:01	0	0	3	0.0003
	Total	852	0.99996	9022	0.9993

## Sheet: HLA Class II
		ME/CFS patients		Controls
Locus	Allele	Allele count	Allele frequency	Allele count	Allele frequency
HLA-DRB1	01:01	77	0.09123	761	0.08439
	01:02	0	0	41	0.004546
	01:03	6	0.00711	123	0.01364
	03:01	96	0.11374	1231	0.1365
	03:14	1	0.00118	0	0
	04:01	101	0.11967	1035	0.1148
	04:02	0	0	18	0.001996
	04:03	5	0.00592	73	0.008095
	04:04	42	0.04976	537	0.05955
	04:05	1	0.00118	30	0.003327
	04:06	1	0.00118	4	0.0004436
	04:07	10	0.01185	68	0.00754
	04:08	3	0.00355	36	0.003992
	04:10	0	0	1	0.0001109
	04:38	0	0	1	0.0001109
	07:01	86	0.1019	776	0.08605
	08:01	36	0.04265	366	0.04059
	08:02	0	0	14	0.001552
	08:03	0	0	16	0.001774
	08:04	3	0.00355	4	0.0004436
	08:10	0	0	1	0.0001109
	09:01	14	0.01659	142	0.01575
	10:01	4	0.00474	68	0.00754
	11:01	28	0.03318	310	0.03438
	11:02	0	0	14	0.001552
	11:03	2	0.00237	35	0.003881
	11:04	7	0.00829	59	0.006542
	11:14	1	0.00118	5	0.0005544
	11:28	0	0	1	0.0001109
	12:01	23	0.02725	195	0.02162
	12:02	0	0	3	0.0003327
	13:01	64	0.07583	703	0.07796
	13:02	60	0.07109	527	0.05844
	13:03	1	0.00118	30	0.003327
	13:04	0	0	1	0.0001109
	13:06	0	0	1	0.0001109
	13:15	0	0	1	0.0001109
	14:01	24	0.02844	226	0.02506
	14:02	2	0.00237	11	0.00122
	14:03	0	0	1	0.0001109
	14:04	0	0	3	0.0003327
	14:05	0	0	1	0.0001109
	14:07	0	0	1	0.0001109
	14:22	0	0	1	0.0001109
	15:01	145	0.1718	1491	0.1653
	15:02	0	0	17	0.001885
	16:01	1	0.00118	32	0.003548
	16:02	0	0	3	0.0003327
	Total	844	0.99996	9018	1.00001
HLA-DQB1	02:01	142	0.16667	1744	0.1934
	02:14	0	0	1	0.0001109
	03:01	128	0.15023	1215	0.1347
	03:02	102	0.11972	1262	0.1399
	03:03	56	0.06573	406	0.04502
	03:04	1	0.00117	15	0.001663
	03:05	0	0	3	0.0003327
	04:01	0	0	1	0.0001109
	04:02	41	0.04812	391	0.04336
	05:01	82	0.09624	965	0.107
	05:02	1	0.00117	42	0.004657
	05:03	24	0.02817	227	0.02517
	05:04	5	0.00587	8	0.0008871
	06:01	0	0	21	0.002329
	06:02	142	0.16667	1472	0.1632
	06:03	67	0.07864	725	0.08039
	06:04	56	0.06573	462	0.05123
	06:09	4	0.00469	55	0.006099
	06:16	0	0	2	0.0002218
	06:164	0	0	1	0.0001109
	06:XX	1	0.00117	0	0
	Total	852	0.99999	9018	0.999892
HLA-DPB1	01:01	43	0.05059	611	0.06775
	02:01	78	0.09176	1067	0.1183
	02:02	7	0.00824	39	0.004325
	03:01	108	0.12706	1003	0.1112
	04:01	402	0.47294	4010	0.4447
	04:02	97	0.11412	1033	0.1145
	05:01	28	0.03294	243	0.02695
	06:01	8	0.00941	144	0.01597
	09:01	3	0.00353	46	0.005101
	10:01	6	0.00706	104	0.01153
	11:01	15	0.01765	147	0.0163
	13:01	10	0.01176	99	0.01098
	14:01	9	0.01059	84	0.009315
	15:01	6	0.00706	52	0.005766
	16:01	3	0.00353	85	0.009426
	17:01	6	0.00706	60	0.006653
	19:01	8	0.00941	95	0.01053
	20:01	7	0.00824	52	0.005766
	23:01	4	0.00471	34	0.00377
	24:01	0	0	2	0.0002218
	26:01	0	0	2	0.0002218
	31:01	0	0	1	0.0001109
	35:01	0	0	1	0.0001109
	45:01	1	0.00118	0	0
	51:01	0	0	1	0.0001109
	71:01	1	0.00118	0	0
	115:01	0	0	1	0.0001109
	129:01	0	0	1	0.0001109
	424:01	0	0	1	0.0001109
	Total	850	1.00002	9018	0.999941
