# Supplementary material for: Human Leukocyte Antigen alleles associated with Myalgic Encephalomyelitis/Chronic Fatigue Syndrome (ME/CFS)
Source: Sci Rep. 2020 Mar 24;10:5267. doi: 10.1038/s41598-020-62157-x (PMC7093502; doi:10.1038/s41598-020-62157-x)
Supplement: Supplementary file 3 — Supplementary table 3. [file 41598_2020_62157_MOESM3_ESM.xlsx]

## Sheet: Table S3
Supplementary information for: "Human Leukocyte Antigen alleles associated with Myalgic Encephalomyelitis/Chronic Fatigue Syndrome (ME/CFS)". Authors: Asgeir Lande*, Øystein Fluge, Elin B. Strand, Siri T. Flåm, Daysi D. Sosa, Olav Mella, Torstein Egeland, Ola D. Saugstad, Benedicte A. Lie, Marte K. Viken. * Correspondence: Asgeir Lande, asgeir.lande@medisin.uio.no
Table S3
Tests of global association
Locus	Likelihood ratio chisq	No. of alleles	df	p-value
HLA-A	11.01	12	11	0.443
HLA-C	22.86	14	13	0.043
HLA-B	26.21	18	17	0.071
HLA-DRB1	15.08	15	14	0.373
HLA-DQB1	17.69	10	9	0.039
HLA-DPB1	17.2	12	11	0.102
df: Degrees of freedom
