# Supplementary material for: Human Leukocyte Antigen alleles associated with Myalgic Encephalomyelitis/Chronic Fatigue Syndrome (ME/CFS)
Source: Sci Rep. 2020 Mar 24;10:5267. doi: 10.1038/s41598-020-62157-x (PMC7093502; doi:10.1038/s41598-020-62157-x)
Supplement: Supplementary file 4 — Supplementary dataset 4. [file 41598_2020_62157_MOESM4_ESM.xlsx]

## Sheet: C 0704 - B 4402
Supplementary information for: "Human Leukocyte Antigen alleles associated with Myalgic Encephalomyelitis/Chronic Fatigue Syndrome (ME/CFS)". Authors: Asgeir Lande*, Øystein Fluge, Elin B. Strand, Siri T. Flåm, Daysi D. Sosa, Olav Mella, Torstein Egeland, Ola D. Saugstad, Benedicte A. Lie, Marte K. Viken. * Correspondence: Asgeir Lande, asgeir.lande@medisin.uio.no
Supplementary Data Sheet S4
Evaluations of independent association for each of the two alleles on each of the haplotypes C*07:04 - B*44:02 and B*57:01 - DQB1*03:03 (in separate tabs). Methods based on Svejgaard, A. & Ryder, L. P. HLA and disease associations: detecting the strongest association. Tissue antigens 43, 18-27 (1994)
	C*07:04	B*44:02	Patients	Controls
	+	+	31	155
	+	-	2	16
	-	+	69	704
	-	-	324	3636
			426	4511
Question						Calculations								Answer
						OR	log		X2	p-value	OR lower CI	OR upper CI
Allele C*07:04 associated?			33	171		2.131	0.76	25.69	14.71	0.0001	1.448	3.137		Yes
			393	4340
Allele B*44:02 associated?			100	859		1.304	0.27	68.94	4.86	0.027	1.03	1.651		Yes, but less significant
			326	3652
C*07:04 associated in B*44:02+?			31	155		2.041	0.71	18.31	9.31	0.002	1.291	3.226		Yes
			69	704
C*07:04 associated in B*44:02-?			2	16		1.403	0.34	1.77	0.2	0.653	0.321	6.128		Not significantly
Independent association of C*07:04?			324	3636										Not significantly
B*44:02 associated in C*07:04+?			31	155		1.6	0.47	1.66	0.37	0.544	0.35	7.313		Not significantly
			2	16
B*44:02 associated in C*07:04-?			69	704		1.1	0.1	51.88	0.47	0.493	0.838	1.444		No
Independent association of B*44:02?			324	3636										No

## Sheet: B 5701 - DQB1 0303
	B*57:01	DQB1*03:03	Patients	Controls
	+	+	27	183
	+	-	10	73
	-	+	27	211
	-	-	362	4042
			426	4509
Question						Calculations								Answer
						OR	log		X2	p-value	OR lower CI	OR upper CI
Allele B*57:01 associated?			37	256		1.58	0.46	29.64	6.2	0.013	1.102	2.265		Yes
			389	4253
Allele DQB1*03:03 associated?			54	394		1.516	0.42	41.69	7.22	0.007	1.119	2.054		Yes, more significantly
			372	4115
B*57:01 associated in DQB1*03:03+?			27	183		1.153	0.14	11.87	0.24	0.624	0.653	2.037		No
			27	211
B*57:01 associated in DQB1*03:03-?			10	73		1.53	0.42	8.57	1.55	0.214	0.783	2.988		Not significantly
Independent association of B*57:01?			362	4042										Not significantly
DQB1*03:03 associated in B*57:01+?			27	183		1.077	0.07	6.4	0.04	0.851	0.496	2.337		No
			10	73
DQB1*03:03 associated in B*57:01-?			27	211		1.429	0.36	22.33	2.84	0.092	0.944	2.163		Not significantly
Independent association of DQB1*03:03?			362	4042										Not significantly
