# Supplementary material for: Human Leukocyte Antigen alleles associated with Myalgic Encephalomyelitis/Chronic Fatigue Syndrome (ME/CFS)
Source: Sci Rep. 2020 Mar 24;10:5267. doi: 10.1038/s41598-020-62157-x (PMC7093502; doi:10.1038/s41598-020-62157-x)
Supplement: Supplementary file 5 — Supplementary table 5. [file 41598_2020_62157_MOESM5_ESM.xlsx]

## Sheet: Table S1
Supplementary information for: "Human Leukocyte Antigen alleles associated with Myalgic Encephalomyelitis/Chronic Fatigue Syndrome (ME/CFS)". Authors: Asgeir Lande*, Øystein Fluge, Elin B. Strand, Siri T. Flåm, Daysi D. Sosa, Olav Mella, Torstein Egeland, Ola D. Saugstad, Benedicte A. Lie, Marte K. Viken. * Correspondence: Asgeir Lande, asgeir.lande@medisin.uio.no
Table S5
Conversion of alleles in the patient group (N = 426) belonging to G groups differing on 2nd field resolution
Locus	Allele	No. of alleles	Belonging to G group	Used in analysis
HLA-C	01:127	6	01:02:01G	01:02
HLA-C	07:18	2	07:01:01G	07:01
HLA-C	17:03	2	17:01:01G	17:01
HLA-B	15:220	1	15:03:01G	15:03
HLA-B	44:27	1	44:02:01G	44:02
HLA-DRB1	01:77	1	01:01:01G	01:01
HLA-DRB1	14:54	24	14:01:01G	14:01
HLA-DQB1	02:02	49	02:01:01G	02:01
HLA-DQB1	03:19	1	03:01:01G	03:01
HLA-DPB1	104:01	3	03:01:01G	03:01
HLA-DPB1	463:01	1	04:02:01G	04:02
